# Supplementary material for: Facial cues to age perception using three-dimensional analysis
Source: PLoS One. 2019 Feb 13;14(2):e0209639. doi: 10.1371/journal.pone.0209639 (PMC6373935; doi:10.1371/journal.pone.0209639)
Supplement: S1 Dataset — (XLS) [file pone.0209639.s001.xls]

## Sheet: Perceived Age
	S1 Dataset. Perceived age rating data for each participant.
	No.	Participants' No.	Biological Age	Perceived Age										Agerage	SD
				Rater‐1	Rater‐2	Rater‐3	Rater‐4	Rater‐5	Rater‐6	Rater‐7	Rater‐8	Rater‐9	Rater‐10
				T.	Sug.	Sud.	T.	G.	Sa.	M.	F.	O.	Y.
	1	1	23	22	30	26	26	22	23	24	29	24	23	24.9	2.8
	2	2	26	30	32	28	28	26	32	25	24	34	30	28.9	3.3
	3	3	24	29	31	26	28	29	30	29	30	31	31	29.4	1.6
	4	5	22	19	26	26	28	29	20	23	25	33	28	25.7	4.2
	5	6	53	53	63	57	56	58	52	57	61	62	57	57.6	3.6
	6	7	28	31	33	33	29	28	26	31	33	28	33	30.5	2.6
	7	8	22	20	24	22	22	26	24	21	24	23	25	23.1	1.9
	8	9	28	34	34	28	37	32	31	31	32	31	36	32.6	2.7
	9	10	27	25	26	23	23	22	23	22	27	21	28	24	2.4
	10	11	25	25	27	25	23	29	27	26	27	24	25	25.8	1.8
	11	12	60	70	68	57	56	61	63	62	58	62	65	62.2	4.6
	12	13	52	39	49	43	49	39	40	41	47	46	44	43.7	3.9
	13	14	23	28	28	25	24	30	25	24	30	29	25	26.8	2.4
	14	15	65	55	58	58	60	59	58	52	62	59	59	58	2.7
	15	16	26	29	29	23	33	28	26	28	30	28	26	28	2.7
	16	17	23	23	26	22	24	20	22	22	24	22	27	23.2	2.1
	17	18	20	23	24	24	25	23	21	21	24	22	27	23.4	1.8
	18	19	27	23	26	22	25	26	22	25	29	20	23	24.1	2.6
	19	20	63	49	58	49	55	60	51	52	53	54	59	54	4
	20	21	60	63	62	60	59	58	57	62	61	60	60	60.2	1.9
	21	22	26	30	28	30	31	29	27	28	34	31	29	29.7	2
	22	23	21	26	27	18	20	19	23	23	19	20	27	22.2	3.5
	23	24	20	22	31	26	25	28	24	21	26	29	29	26.1	3.2
	24	25	60	52	66	57	58	68	54	64	60	56	61	59.6	5.2
	25	26	26	27	26	24	29	24	26	25	26	31	24	26.2	2.3
	26	27	56	48	68	58	59	57	57	61	57	60	56	58.1	5
	27	28	37	49	52	49	50	44	50	40	50	47	56	48.7	4.3
	28	29	40	38	36	41	37	36	33	34	40	41	40	37.6	2.9
	29	30	61	63	62	60	58	66	60	65	65	59	59	61.7	2.9
	30	31	32	33	34	34	37	30	30	26	41	34	35	33.4	4.1
	31	33	61	62	51	58	55	58	56	65	56	57	52	57	4.2
	32	34	40	43	42	45	49	38	49	34	44	46	46	43.6	4.7
	33	35	24	23	29	22	26	28	24	25	26	25	28	25.6	2.3
	34	36	34	33	37	35	35	31	30	32	36	34	41	34.4	3.2
	35	37	38	40	32	40	39	34	35	31	39	34	42	36.6	3.8
	36	39	44	39	42	41	45	51	40	42	42	40	53	43.5	4.8
	37	40	46	44	55	44	52	52	51	51	51	50	54	50.4	3.7
	38	41	31	35	31	26	31	31	25	33	31	27	37	30.7	3.8
	39	42	32	33	27	25	28	30	24	28	33	28	31	28.7	3.1
	40	43	30	29	37	33	35	31	29	33	39	32	36	33.4	3.3
	41	44	49	48	53	61	53	54	51	53	55	52	59	53.9	3.8
	42	45	41	26	28	30	34	32	23	31	29	28	30	29.1	3.1
	43	46	59	60	68	62	58	63	65	65	58	58	63	62	3.5
	44	47	59	63	70	66	63	65	58	70	68	63	67	65.3	3.7
	45	48	46	48	37	54	48	44	47	38	47	41	56	46	6.2
	46	49	68	61	66	62	65	65	66	68	63	62	62	64	2.3
	47	50	33	45	36	38	47	38	36	37	41	38	41	39.7	3.8
	48	51	66	55	64	59	58	62	57	66	65	58	58	60.2	3.8
	49	52	47	49	49	40	45	45	43	41	44	50	51	45.7	3.9
	50	53	64	63	70	65	65	70	67	74	67	64	61	66.6	3.9
	51	54	42	33	39	40	40	36	38	38	41	39	32	37.6	3
	52	55	47	35	48	48	56	45	44	44	51	47	45	46.3	5.4
	53	56	36	40	36	32	39	34	35	31	34	36	40	35.7	3.2
	54	57	56	45	57	51	50	52	50	53	52	54	47	51.1	3.4
	55	58	42	40	51	57	49	43	46	47	51	49	49	48.2	4.7
	56	59	39	35	33	39	38	32	32	33	41	30	42	35.5	4.2
	57	60	43	37	50	42	48	49	45	49	50	43	41	45.4	4.5
	58	62	61	60	57	54	58	53	48	62	59	62	56	56.9	4.4
	59	63	63	55	66	62	57	56	65	58	61	61	59	60	3.7
	60	64	36	31	31	25	27	27	25	24	27	30	32	27.9	2.9
	61	65	37	36	29	28	29	33	38	21	30	33	40	31.7	5.5
	62	66	35	38	44	33	37	34	41	32	38	38	40	37.5	3.7
	63	67	47	45	56	47	48	48	40	52	54	49	54	49.3	4.8
	64	68	37	53	41	49	50	44	50	44	46	43	46	46.6	3.8
	65	69	33	29	31	35	33	24	32	30	31	28	30	30.3	3
	66	70	58	55	60	55	58	48	53	69	50	52	54	55.4	5.9
	67	71	43	40	48	43	46	38	33	45	47	42	47	42.9	4.8
	68	72	31	29	27	31	34	26	29	27	30	26	33	29.2	2.8
	69	73	35	36	42	44	40	38	34	42	45	35	47	40.3	4.4
	70	74	49	54	49	45	48	48	52	50	49	44	53	49.2	3.2
	71	75	62	55	64	60	57	61	58	66	62	63	60	60.6	3.3
	72	76	62	55	64	48	55	62	58	58	55	53	59	56.7	4.6
	73	77	53	48	58	52	50	46	53	48	50	48	54	50.7	3.6
	74	78	36	23	36	32	30	29	27	24	31	30	36	29.8	4.4
	75	79	41	41	52	48	47	36	37	42	44	49	53	44.9	5.9
	76	80	38	37	45	33	39	41	33	36	40	47	45	39.6	5
	77	81	34	33	32	34	32	35	28	35	30	34	40	33.3	3.2
	78	82	46	38	40	44	48	41	35	40	42	47	51	42.6	4.9
	79	83	63	60	66	56	62	65	53	65	66	63	64	62	4.4
	80	84	59	67	64	64	59	63	64	70	60	60	63	63.4	3.3
	81	85	53	40	52	53	50	53	47	52	48	49	51	49.5	3.9
	82	86	50	42	56	46	49	53	44	55	46	51	52	49.4	4.8
	83	87	53	48	59	47	55	54	47	62	51	50	54	52.7	5.1
	84	88	53	50	49	53	50	39	40	54	49	45	53	48.2	5.3
	85	90	44	39	43	43	45	38	33	44	42	41	46	41.4	3.9
	86	91	65	65	67	63	60	65	58	73	63	64	64	64.2	4
	87	94	54	57	53	50	50	62	49	55	51	60	56	54.3	4.5
	88	95	51	50	43	48	49	52	46	47	50	47	54	48.6	3.1
	89	96	46	57	47	60	54	54	44	52	57	58	54	53.7	5
	90	97	61	59	62	55	55	55	55	65	58	55	60	57.9	3.6
	91	98	51	40	47	47	41	37	37	46	38	38	45	41.6	4.2
	92	99	61	56	60	50	57	54	56	59	59	59	56	56.6	3
	93	100	59	59	62	59	59	54	61	60	58	61	54	58.7	2.8
	94	101	60	60	61	61	63	54	54	66	61	62	58	60	3.8
	95	102	40	30	34	35	37	43	37	29	34	43	36	35.8	4.6
	96	103	51	40	58	43	48	55	44	52	45	53	51	48.9	5.8
	97	105	54	53	61	51	54	56	51	56	57	57	62	55.8	3.7
	98	106	56	54	59	53	55	49	53	60	56	52	51	54.2	3.4
	99	107	65	59	68	69	60	56	64	67	65	56	61	62.5	4.8
	100	108	32	36	37	42	38	32	33	31	41	41	36	36.7	3.9
	101	109	45	55	42	45	48	47	47	44	48	51	47	47.4	3.6
	102	110	52	58	63	57	55	62	57	58	58	63	58	58.9	2.8
	103	111	51	51	58	53	56	48	56	52	55	47	49	52.5	3.7
	104	112	62	63	66	68	68	69	70	74	59	67	70	67.4	4.1
	105	113	49	50	60	50	52	43	42	56	48	55	53	50.9	5.6
	106	114	41	52	39	49	48	42	43	48	43	48	46	45.8	3.9
	107	115	51	56	51	52	53	54	54	59	52	53	54	53.8	2.3
	108	116	50	44	52	52	50	40	42	53	43	53	45	47.4	5.1
	109	117	43	50	47	55	47	44	38	45	56	54	54	49	5.8
	110	118	54	55	63	47	59	51	57	59	54	60	54	55.9	4.7
	111	119	47	53	62	54	52	57	57	57	50	60	56	55.8	3.6
	112	120	44	41	50	45	50	51	48	48	47	47	47	47.4	2.9
	113	121	56	50	53	55	53	52	51	57	53	50	52	52.6	2.2
	114	122	46	50	59	45	48	57	50	55	51	53	52	52	4.2
	115	123	59	51	61	55	55	58	59	59	58	57	55	56.8	2.9
	116	124	37	38	38	36	41	34	35	38	37	44	38	37.9	2.9
	117	125	26	30	22	26	28	24	26	31	24	25	30	26.6	3
	118	128	30	31	34	30	27	31	35	39	24	28	28	30.7	4.4
	119	129	29	30	29	28	28	29	29	29	28	29	29	28.8	0.6
	120	130	20	18	25	25	24	31	22	24	24	22	25	24	3.3
	121	131	38	43	37	44	48	43	38	46	45	38	47	42.9	4
	122	132	38	41	38	30	38	32	36	34	31	37	37	35.4	3.5
	123	133	31	22	32	28	29	23	26	25	28	29	28	27	3
	124	134	20	30	29	28	28	26	27	27	23	33	31	28.2	2.8
	125	135	39	48	38	39	38	42	33	41	44	46	42	41.1	4.4
	126	136	20	28	24	23	23	20	20	25	26	24	27	24	2.7
	127	137	25	29	29	21	27	23	24	25	27	28	27	26	2.7
	128	138	33	44	42	34	40	40	33	52	39	33	39	39.6	5.8
	129	139	35	35	40	40	38	38	33	40	38	34	48	38.4	4.2
	130	140	22	21	28	26	23	24	23	28	25	28	26	25.2	2.4
	131	141	24	17	25	18	22	21	18	23	20	19	21	20.4	2.5
	132	143	29	25	32	32	27	31	26	31	31	27	34	29.6	3.1
	133	144	59	60	60	55	58	63	55	66	61	57	58	59.3	3.5
	134	145	63	45	60	52	61	68	59	63	48	56	59	57.1	7
	135	146	65	55	65	60	58	63	61	62	52	58	59	59.3	3.8
	136	148	63	68	69	61	60	57	61	67	63	58	64	62.8	4.2
	137	149	29	35	39	44	40	33	40	28	44	38	45	38.6	5.4
	138	150	62	50	66	57	58	60	57	66	49	60	63	58.6	5.8
	139	151	40	37	34	35	38	29	37	33	39	30	34	34.6	3.3
	140	152	46	41	47	51	49	43	45	54	46	41	47	46.4	4.2
	141	153	62	55	66	60	58	55	56	65	60	58	55	58.8	4
	142	154	67	54	67	62	59	61	58	68	57	59	57	60.2	4.4
	143	155	62	58	62	60	56	54	57	63	60	60	64	59.4	3.2
	144	156	61	50	57	58	52	62	52	59	55	56	58	55.9	3.7
	145	157	51	41	48	43	48	52	47	41	48	49	53	47	4.2
	146	158	55	50	58	54	57	51	54	58	52	61	53	54.8	3.6
	147	159	49	35	40	44	46	44	37	41	47	43	41	41.8	3.8
	148	160	60	60	59	61	59	60	56	68	63	64	52	60.2	4.4
