# Supplementary material for: Facial cues to age perception using three-dimensional analysis
Source: PLoS One. 2019 Feb 13;14(2):e0209639. doi: 10.1371/journal.pone.0209639 (PMC6373935; doi:10.1371/journal.pone.0209639)
Supplement: S2 Dataset — (XLS) [file pone.0209639.s002.xls]

## Sheet: LM43
	S2 Dataset. Principal component scores for each face form.
	No.	Particpants' Number	Perceived Age	Pricipal Component Score
				1st	2nd	3rd	4th	5th	6th	7th	8th	9th	10th	11th	12th	13th	14th	15th	16th	17th	18th	19th	20th	21st	22nd	23rd	24th	25th	26th
	1	1	24.9	48.123	72.649	-24.901	10.87	-43.024	31.052	4.0785	17.284	23.302	35.323	16.146	-17.306	3.7958	16.336	22.263	3.5269	9.4664	5.3337	0.21486	8.2748	5.837	-4.8149	17.722	-4.7873	-6.5827	11.25
	2	2	28.9	-58.546	98.889	-119.51	-100.36	24.117	38.254	-21.58	-21.182	6.181	52.212	-1.7269	-28.441	-33.746	-22.305	28.5	-2.7069	-6.727	3.4262	-22.478	-9.1655	-8.7714	6.685	9.4033	-5.3996	9.1404	4.1784
	3	3	29.4	-74.183	69.538	56.436	60.504	-9.0209	4.8098	1.7209	-29.617	22.831	1.4166	-6.9391	4.7154	8.073	-11.23	-11.389	-11.747	12.549	7.0824	-15.911	1.3043	-9.5657	12.734	2.1689	2.5827	3.8397	-3.2295
	4	5	25.7	-46.112	-11.23	-4.274	20.951	39.452	37.206	-0.034754	9.913	24.222	7.4066	-1.078	-25.469	-23.31	-4.0611	-11.3	-2.3626	4.7858	17.985	-14.932	-3.0817	11.608	3.726	8.5262	17.672	-4.1275	8.0809
	5	6	57.6	91.129	8.8565	-46.271	5.0226	31.769	25.144	-42.25	-23.886	7.1438	27.895	-60.366	23.086	8.7442	8.7844	-31.266	0.24519	30.067	18.944	7.8824	-5.1488	4.4044	-6.6997	-2.2209	8.561	3.1076	-0.99743
	6	7	30.5	-30.194	3.1168	9.4721	51.567	6.6982	-9.5761	17.192	-40.139	-7.0492	8.177	-43.35	17.373	-19.315	9.4442	-13.122	-17.783	-2.8506	-13.832	11.903	-6.9856	-8.3578	2.5022	7.4773	2.2158	-18.503	-7.329
	7	8	23.1	22.152	63.099	18.229	34.323	18.545	-27.983	2.6253	2.2303	2.0862	-27.934	-24.854	-3.3594	-27.687	-6.8281	8.0516	-2.3385	-0.085639	10.932	-1.9066	-4.118	-12.484	18.362	-13.875	10.135	10.083	-4.56
	8	9	32.6	-46.464	31.624	-29.052	52.116	1.1188	17.325	-38.755	45.478	-22.744	12.036	-3.4404	4.6763	-4.7833	5.6327	-3.1983	2.1081	12.965	-9.0205	-6.4388	-20.766	0.12173	-3.166	-0.73214	2.5347	-2.8393	3.5532
	9	10	24	-34.29	-63.214	4.7099	74.687	-31.676	2.2129	7.6971	-13.493	9.6636	12.352	0.25887	-9.8149	10.257	12.521	1.4455	8.4567	0.08818	-10.543	6.3752	11.008	-1.9975	8.1711	0.78738	0.55863	-2.9206	2.1268
	10	11	25.8	-13.037	-7.4111	8.232	28.265	-17.311	-27.465	-6.3826	12.532	36.034	0.0099044	-19.231	10.854	-8.1386	-22.173	0.4338	-3.9983	-0.62518	0.22579	2.7557	5.8644	-14.266	12.398	17.153	-1.2652	-11.643	12.832
	11	12	62.2	-72.2	-33.076	-39.199	2.0429	19.075	-14.378	23.988	17.622	-52.221	13.454	-53.214	-11.959	-10.385	6.1192	-25.265	5.3288	17.743	-18.045	-13.472	9.8747	7.625	-15.302	-0.94387	11.56	12.315	-13.201
	12	13	43.7	-56.133	-24.073	33.413	-22.309	-18.853	48.794	32.901	34.079	36.96	-18.872	7.7105	-25.137	9.4379	-23.895	-41.964	-13.361	-9.8785	5.6759	-7.0667	13.067	1.7685	1.2394	-0.25545	-4.4996	-4.8537	-7.2854
	13	14	26.8	43.693	-10.796	-12.464	19.398	-5.2466	-17.29	6.3734	20.78	11.366	37.023	-3.2014	-18.71	16.609	-16.036	-17.153	9.7037	13.347	10.601	-0.076692	7.0848	3.2691	-7.6616	2.8448	-1.9934	-20.183	5.5722
	14	15	58	97.81	-68.952	3.5884	-8.3379	-40.007	-14.628	-11.182	-33.243	-12.284	17.762	27.63	0.95301	-33.187	-15.507	1.3028	0.39965	7.5652	1.9911	12.269	-6.1668	-1.8611	9.7499	6.369	-0.35394	-4.6123	3.643
	15	16	28	-49.471	42.29	25.935	-7.3566	21.052	21.433	-43.511	19.53	-22.547	28.595	20.813	-33.503	1.148	-35.357	-14.087	0.18652	0.053067	-20.237	12.229	3.8404	-12.232	2.1662	10.444	0.71251	-13.671	-4.1357
	16	17	23.2	-4.8736	-16.381	-73.594	14.446	-15.946	13.47	28.448	12.513	-24.169	20.623	-3.8085	-10.971	1.7456	-9.4232	-13.246	8.1862	2.443	-9.8084	3.413	13.349	-29.723	10.227	-23.282	4.0193	-5.3345	7.7446
	17	18	23.4	20.226	-37.867	-24.226	53.218	-22.213	0.50888	14.464	17.16	1.9904	8.8986	-4.8234	-13.457	-12.513	9.5755	12.018	13.054	-10.147	-1.4385	-1.7053	-8.3472	-19.129	-10.88	-10.951	-1.5962	-3.0836	-1.5405
	18	19	24.1	-25.003	-1.0984	-15.182	15.515	-54.59	15.351	5.1319	-28.257	9.8713	15.792	-15.406	0.1027	3.5952	-0.2516	-19.759	-11.922	-6.8231	-4.7562	6.199	8.9524	-11.034	-9.3734	-3.8285	-4.2455	-2.8086	-1.051
	19	20	54	-24.508	-65.839	41.803	-23.545	16.257	14.998	-32.334	33.299	4.0745	25.626	23.688	-5.89	-6.7655	-11.093	-2.8395	18.816	1.6865	-9.482	-12.244	8.4272	5.5458	-4.5452	8.1898	-12.215	2.2852	4.3816
	20	21	60.2	-20.984	-30.514	15.349	5.4066	-17.114	-56.848	-27.089	23.315	5.2033	10.468	1.7219	13.238	-34.971	3.498	-16.103	-9.4975	12.403	-1.2199	-13.175	-2.3653	-0.35786	-3.5212	-9.5179	-12.17	12.109	-8.7663
	21	22	29.7	-29.394	-12.3	-42.809	22.53	4.4944	39.605	-12.838	-14.375	-5.0307	39.886	-21.321	4.8136	-11.988	17.918	8.6197	-12.861	1.7633	8.8973	-1.2337	-1.4402	-8.5036	13.918	15.283	-6.4033	5.1798	5.2159
	22	23	22.2	-39.88	-53.634	-25.243	10.593	36.616	16.755	13.37	20.99	11.847	31.01	-12.611	-17.051	-2.9052	-18.567	6.2463	4.8913	3.3414	3.3476	-1.1335	7.0406	7.4462	2.6381	-2.3904	11.394	-7.4092	11.296
	23	24	26.1	1.8067	-43.097	0.41227	2.6365	30.905	16.01	18.576	-0.063499	1.1371	-4.7551	-4.3072	10.534	22.154	-10.536	5.851	7.3692	-11.522	-27.913	2.1511	-10.29	-12.788	5.0421	4.2712	9.4749	11.044	2.5037
	24	25	59.6	94.068	-29.937	-20.982	43.785	-9.4891	-5.5351	-33.067	46.783	-49.048	18.704	-10.325	3.7408	-1.786	-5.0611	14.995	2.699	2.5211	8.1243	6.6283	19.795	-2.628	-7.1747	6.2342	9.5132	-0.89613	11.886
	25	26	26.2	29.764	-10.268	17.673	31.884	-27.286	15.43	-20.171	21.27	25.1	38.056	-6.9848	14.431	-9.3616	19.952	-4.599	-4.096	-3.2345	-23.092	-12.937	-18.409	8.6177	-15.074	0.24602	1.6367	-0.54751	-4.6991
	26	27	58.1	-51.176	-26.745	-3.0251	16.446	7.0295	21.672	-47.121	27.224	-33.693	2.4363	-14.633	0.46531	-29.219	25.356	-26.903	5.8605	-4.7686	-10.331	-12.419	34.987	10.267	11.059	0.24221	-5.9472	8.0079	17.743
	27	28	48.7	81.1	-23.445	26.863	-0.48472	-50.924	17.68	50.428	-25.341	27.917	-4.0317	-0.50462	18.989	-38.587	13.238	-27.955	15.008	15.683	0.048258	3.2029	-4.318	-18.6	-8.7203	9.8953	-5.5576	15.683	-13.741
	28	29	37.6	40.245	-1.5834	38.406	13.821	-40.193	4.7016	19.737	0.79608	5.8081	6.0669	4.0708	-43.054	-2.6597	-0.47148	-2.7392	-0.97505	0.40791	2.9572	5.6692	16.64	20.196	-15.236	9.2511	3.698	-2.1903	1.9031
	29	30	61.7	34.332	-39.064	36.808	-26.224	-26.022	6.5657	-16.654	22.986	-20.446	24.149	27.513	35.067	-11.529	-20.642	3.2251	-11.105	-7.2631	13.67	-3.1223	-4.6492	-7.0977	-3.1572	7.4554	-5.7451	-2.258	2.6
	30	31	33.4	-17.632	-76.477	38.478	-13.615	-78.79	-16.202	-54.96	17.78	-18.078	23.487	-2.475	-11.15	-7.2713	17.461	7.8186	-11.479	5.8726	-2.8362	11.837	-3.7731	0.15064	15.738	-11.109	13	7.6187	-19.815
	31	33	57	148.5	-37.498	10.91	-11.124	-1.4986	-3.1531	9.6663	-2.5861	-10.143	24.949	-3.7963	17.35	-9.9888	-10.529	-7.1567	-31.826	3.9913	5.9924	4.7611	-14.723	1.0344	-4.742	17.366	10.512	-3.4858	-0.55764
	32	34	43.6	4.0559	-16.778	5.7695	47.473	6.0904	25.499	-5.9816	20.499	-8.053	-11.743	18.701	-17.45	-22.183	-11.037	-14.654	2.2076	8.2687	-1.773	4.4423	-1.6387	-20.809	9.7948	7.1115	-16.507	8.9412	1.098
	33	35	25.6	-62.554	-46.037	82.407	-3.8532	-13.75	30.696	2.3191	-35.494	11.758	11.788	-16.23	-5.3823	-3.2759	-8.7758	-15.688	-7.4258	8.0512	-16.464	-5.8404	-3.8863	-13.559	-11.876	-6.5954	11.337	2.6932	-1.7182
	34	36	34.4	10.436	-27.235	-14.105	-19.811	-1.4438	17.533	40.164	31.948	8.807	-1.5775	-15.094	-2.4905	-12.496	-19.956	-19.798	-0.2213	-24.318	-3.8673	-10.146	-6.9913	-8.7982	-5.8573	-10.559	9.5201	-11.298	4.4804
	35	37	36.6	22.217	11.898	49.659	-42.735	-11.933	9.5006	-22.544	33.648	9.3178	3.2978	0.092472	4.6763	-23.795	3.4454	2.1667	-10.186	2.6437	-8.7211	14.474	-7.4668	-13.403	-8.9365	-15.868	5.8281	-5.6211	12.887
	36	39	43.5	-62.534	-53.543	7.8452	7.1128	-44.974	-36.794	-30.188	-8.1542	5.6555	-12.849	-13.817	9.9048	-29.029	6.309	-0.54162	14.297	10.478	2.1554	-6.5153	7.8164	-2.4079	-5.5214	-20.267	4.9481	-5.0337	4.8877
	37	40	50.4	45.267	-100.13	-44.829	45.088	-19.53	-27.888	14.077	3.5949	-18.929	21.157	-14.832	18.869	11.355	-22.649	-8.7178	-24.127	-17.066	21.983	7.9807	-5.834	19.622	0.30693	-10.895	-14.812	4.7912	5.5069
	38	41	30.7	-18.075	-11.476	-10.476	10.884	-13.458	24.131	-12.178	1.2181	13.997	15.432	7.4835	7.485	-6.3677	3.7779	3.1617	-2.4273	4.7028	14.615	-8.3638	-6.3174	-3.0925	-0.65038	-3.8974	-7.1451	9.2226	4.028
	39	42	28.7	-31.387	55.638	-18.743	-42.677	-7.244	-24.027	35.834	21.651	6.7562	11.581	7.8491	-3	3.2646	9.4699	-16.213	-35.782	-1.3952	10.378	2.5241	-0.73844	-11.863	-5.4514	3.066	3.5111	-1.5736	-8.9111
	40	43	33.4	5.0475	26.759	0.67247	10.834	-46.154	-15.77	23.254	17.372	-10.373	2.5809	13.343	-24.069	-8.6899	32.257	-3.8377	4.0684	1.2202	-4.0194	-7.6721	-10.598	2.9173	14.736	-0.27043	-3.1945	2.5104	0.57657
	41	44	53.9	79.159	37.328	-4.948	-3.1235	-74.023	-15.383	1.4775	9.0339	-4.3974	-31.518	12.88	3.4595	20.661	4.7791	-13.226	-34.982	10.236	-19.285	-26.004	1.2107	-14.498	2.9645	12.666	-1.724	-1.1451	4.4621
	42	45	29.1	24.225	84.804	-11.101	-26.072	-29.775	-4.5568	-16.504	-16.715	1.1163	12.525	-17.331	-0.28042	-15.253	23.023	-20.019	1.9439	2.6317	2.8414	-3.7277	-13.375	2.7003	2.4506	11.392	-2.832	-4.3163	8.0119
	43	46	62	-13.327	67.024	27.22	13.893	6.2453	15.012	-5.9305	17.149	-17.338	7.9192	19.271	0.34257	-20.921	-23.775	-13.887	2.9433	-11.856	25.475	7.9761	-5.8501	13.702	-8.2133	-8.5452	7.7914	8.4019	-11.523
	44	47	65.3	0.86715	-12.701	50.236	-5.6556	-39.933	6.7019	25.533	18.37	-28.796	-7.4352	-30.245	5.2695	-7.0424	-8.9087	23.163	22.672	15.178	4.8435	-8.2973	-1.7628	-13.102	4.5616	1.0149	-7.016	-0.67452	5.623
	45	48	46	-0.09577	28.128	-1.227	62.761	9.1075	21.137	2.2272	-15.685	-18.465	-2.6665	9.7608	-3.5323	-9.2044	16.908	7.3756	21.903	-6.946	-3.7435	14.535	-9.3952	-13.07	-6.2142	-4.299	9.0935	5.8058	6.1275
	46	49	64	8.8717	38.383	-8.1439	-21.535	-2.7616	-18.278	20.549	18.362	6.689	-11.419	11.934	41.615	-12.861	-24.517	-13.659	-0.30378	5.9442	1.0716	8.995	6.5403	-10.366	-15.47	-2.7855	-19.236	-1.4027	-10.976
	47	50	39.7	69.436	-5.6183	-1.6575	-7.5262	1.8402	8.5465	12.335	22.083	13.138	-0.060311	-1.3709	-1.6534	3.6526	-15.49	-32.866	22.859	-9.5211	-7.7493	-5.2818	-11.453	-4.0223	1.0544	-17.679	-8.5951	-3.8454	8.9602
	48	51	60.2	40.586	98.052	-23.945	-1.1084	-31.037	2.1661	12.861	-7.4625	-50.524	2.4695	-34.501	-8.8947	-1.4733	-24.68	-5.3812	3.2866	-18.299	-3.5896	6.4084	0.71762	13.981	17.589	7.0914	-5.2636	5.5396	-8.2262
	49	52	45.7	-20.918	-3.9011	-3.7654	71.154	-16.259	36.254	-15.978	-31.98	32.876	-7.3502	4.4809	-25.375	-2.9361	9.5053	-9.5986	-8.2647	-14.785	20.943	-6.0256	-5.848	-9.1879	9.8396	-1.9842	-12.04	-17.321	-4.4436
	50	53	66.6	32.793	36.442	1.1302	-20.675	-3.0494	-24.021	5.0123	21.605	-32.15	-27.546	-41.844	19.427	-8.5978	-5.966	-9.4158	-15.636	10.336	-0.42725	-6.1142	17.216	9.5156	6.9818	5.1271	-15.793	-13.685	-10.998
	51	54	37.6	44.519	28.386	33.333	42.38	46.174	23.822	39.011	21.419	-9.2473	17.656	-9.2325	10.23	0.2554	-6.6017	-9.4135	5.4266	-8.3422	-4.719	18.595	-9.8408	9.1211	5.5286	-26.174	-8.3626	14.175	-2.1382
	52	55	46.3	141.98	103.88	2.4689	18.396	-28.408	0.51912	36.435	11.054	-23.469	17.431	15.973	16.099	-25.928	-6.8511	-12.113	3.7115	-0.0017882	-6.3693	-1.3337	8.7913	11.524	5.2775	3.1897	-4.6784	-5.9253	-2.6493
	53	56	35.7	-31.69	2.7992	13.95	-25.588	-35.796	-4.4947	-16.937	-11.218	48.416	-3.0678	18.75	20.889	-26.55	11.049	-2.4322	3.2756	-1.8601	1.3651	21.143	-7.9345	0.95528	-4.0646	8.412	17.534	1.4512	13.805
	54	57	51.1	-119.71	33.084	27.273	-14.386	22.329	-11.102	-17.266	-1.8384	-33.089	-9.1854	9.6095	6.297	-7.1421	-1.5477	-14.551	-28.002	0.36904	12.897	10.447	-10.241	1.6687	-11.073	0.59132	-8.2712	2.4243	4.6817
	55	58	48.2	-37.318	31.116	27.569	42.73	13.6	38.212	13.256	20.699	-11.489	-8.6616	-18.759	-3.7207	28.253	16.73	-9.2117	-13.298	0.97077	-5.908	13.616	-3.3584	4.4352	5.2022	-0.36918	-0.28956	8.7159	-1.9901
	56	59	35.5	-47.907	-27.041	1.1048	-18.082	-16.969	-21.3	7.3532	-21.936	-1.3954	-12.925	-13.906	-0.69317	11.684	-0.99315	-20.313	4.8742	-0.9296	14.352	-6.7538	-11.912	7.017	-2.4765	0.067311	4.5576	1.051	10.237
	57	60	45.4	-43.294	101.19	75.646	-27.978	-3.1574	-37.38	-21.209	-20.627	7.7251	29.813	-3.42	7.0928	-10.625	5.9854	8.7216	-0.88624	-32.319	20.137	4.1593	1.8956	-3.31	-5.154	10.321	10.82	7.2481	-3.5624
	58	62	56.9	-75.684	19.656	-51.151	-4.6972	-45.247	-27.208	-40.304	-24.015	-21.793	-17.742	-8.8912	7.4825	1.4309	-15.367	-16.206	17.683	-26.507	10.775	-0.65342	-7.9249	21.421	0.62111	9.5012	11.194	-11.224	-6.8323
	59	63	60	-10.445	-19.312	9.1166	-23.598	29.038	8.8249	11.085	27.154	5.8247	1.7039	-6.8501	21.615	-20.184	26.764	13.422	-12.77	4.8151	-19.338	0.7162	-11.443	8.655	-12.273	1.1155	-13.021	-5.7893	-1.6219
	60	64	27.9	-33.087	-30.122	23.586	-12.103	-21.383	1.1146	-1.5928	-0.6574	-5.2031	-0.429	8.2509	-6.4769	1.8239	6.1834	-13.973	13.97	5.8241	13.463	-4.7272	-8.5121	9.308	12.193	-23.099	-11.979	4.3592	20.469
	61	65	31.7	69.64	4.5166	2.3976	-38.288	0.81653	-8.0899	16.158	45.114	29.194	-0.7999	7.4981	-4.8361	1.8025	14.282	-12.958	0.31084	-6.0457	-0.11256	-20.54	-10.445	6.0553	7.0895	-3.474	-1.9634	-17.597	0.61481
	62	66	37.5	-68.86	60.774	-4.6858	-8.3151	-9.9632	47.455	0.27768	-17.813	-3.3953	-9.5969	1.8518	13.469	10.737	13.608	-9.4947	-23.947	-27.979	12.38	7.8911	-5.7881	-7.4408	-5.2196	-4.372	5.2443	3.1935	0.24372
	63	67	49.3	-99.974	12.764	-54.968	-6.2013	34.137	18.158	20.517	45.059	4.585	-8.6551	9.1558	7.6427	4.4671	10.587	-19.435	23.233	-9.0161	-2.7086	3.6037	17.134	6.3093	4.9354	17.987	3.2085	-7.2452	5.2739
	64	68	46.6	72.648	40.063	13.971	17.122	5.0595	-35.747	11.219	-36.474	-14.019	32.413	47.593	-0.031584	16.995	-1.135	-9.5813	-0.71653	-10.018	-22.077	-7.6864	-4.7351	-1.8256	4.2763	15.81	0.71027	8.5535	-11.435
	65	69	30.3	-70.541	-3.891	-9.6973	18.851	-38.375	8.488	22.711	-17.19	11.296	-0.096268	31.078	19.728	11.162	1.8769	2.5256	-4.2616	-7.9435	6.8425	16.121	-5.0457	-6.3584	2.895	-7.2122	12.366	1.3633	9.7508
	66	70	55.4	-88.384	0.47458	13.692	7.9547	23.269	-38.718	35.51	-17.816	-53.245	5.0325	11.73	-3.9497	-10.89	-6.9844	28.209	2.2649	-4.1957	-9.8744	-9.8137	0.78293	0.49799	-14.096	0.15106	-2.4999	-6.2353	2.9895
	67	71	42.9	-61.767	30.022	8.0039	-11.772	32.192	-39.364	6.9761	23.901	11.559	-7.2774	-6.9464	-16.019	3.82	19.741	-1.2181	2.6069	-1.3357	13.296	-11.861	-1.1799	-1.4939	-7.185	6.6193	0.72865	7.7731	6.4554
	68	72	29.2	-115.42	-15.991	1.4354	-19.971	4.2114	-26.468	24.512	-16.231	-6.8227	12.827	2.426	-18.136	2.8213	15.646	1.9912	7.8644	9.4066	5.1207	17.832	-2.6601	-2.0579	-6.9405	9.1651	-2.9944	9.4069	-4.7879
	69	73	40.3	19.69	22.685	15.57	-46.684	-36.971	17.903	38.211	-23.579	-22.257	-6.8711	22.165	-11.594	2.5757	12.724	1.265	10.08	-5.2024	20.528	2.3239	-2.8684	-6.1124	8.1979	1.4316	-5.181	-3.0764	0.26128
	70	74	49.2	-13.92	25.658	35.54	16.897	6.426	-6.3595	-7.1964	-11.501	-9.9573	6.7036	16.32	9.8137	20.891	-1.8304	-20.818	10.335	-13.159	-17.45	-5.0905	-17.29	4.5367	6.4645	21.213	-2.0545	5.6145	2.5433
	71	75	60.6	10.145	11.972	95.527	-15.822	78.89	24.568	4.5328	31.787	-7.7552	25.84	-20.74	18.753	14.996	8.7842	15.516	-1.3652	11.294	5.1146	-11.245	-4.9783	-7.9642	1.0144	8.567	-3.916	0.21084	7.0762
	72	76	56.7	-18.817	10.984	32.208	-23.96	46.926	-34.654	-8.9831	5.2276	7.7173	0.18789	-1.4813	10.4	17.574	-11.894	-2.8363	-12.738	8.0662	-8.2685	10.356	-1.8361	-13.413	-9.9327	-4.0181	-5.1461	-8.1924	9.3578
	73	77	50.7	-53.705	-34.002	-7.6104	42.834	7.4751	-29.491	1.2404	-5.3507	-14.606	23.801	6.4025	12.914	1.5581	16.913	6.9267	7.7691	-6.181	6.0432	19.811	11.184	15.94	-16.581	17.516	-10.118	11.115	-5.568
	74	78	29.8	-40.999	-7.2012	9.5627	-38.845	-14.588	-31.711	18.486	15.943	-41.162	-5.0378	-11.703	-11.146	7.0876	18.336	-5.6342	6.4469	-7.549	-10.027	-2.1095	8.3284	-2.3041	21.153	-15.816	6.0364	9.7038	0.10184
	75	79	44.9	30.739	-9.6243	-19.523	10.502	29.303	-53.756	16.361	-0.45707	2.4419	1.4666	38.913	-16.97	20.822	29.191	-7.54	-26.306	-8.6785	-5.3882	5.8408	4.573	-4.66	-0.47959	-9.4013	2.2041	-0.9635	7.364
	76	80	39.6	-1.8233	-14.631	12.927	-33.886	-14.294	-77.18	10.455	3.3232	-1.5742	-15.402	-12.706	-21.903	-9.1923	29.861	14.191	-4.8912	-5.4181	8.1512	-1.3324	-10.552	-13.768	7.276	2.5567	-1.2602	-4.7988	3.5297
	77	81	33.3	99.072	-12.682	-48.632	-54.155	-24.793	-39.512	0.087508	-16.927	1.9277	23.798	10.625	-3.33	18.127	-22.494	-17.82	-0.33585	17.552	-5.3766	21.668	4.7812	11.94	1.4012	-9.3534	8.9541	5.5153	4.7239
	78	82	42.6	22.304	-9.8174	12.825	-36.486	34.813	22.795	43.453	-10.031	9.1363	24.511	2.1236	27.724	33.888	15.006	-9.5456	19.76	5.6417	27.398	7.9723	4.953	-7.549	-14.154	1.156	3.6509	-4.533	4.0051
	79	83	62	59.982	1.7592	59.093	20.532	-34.423	63.057	-23.217	22.838	-24.117	-18.714	-15.354	-3.6517	31.756	-9.2856	31.892	-6.9286	-2.3884	15.644	-4.2631	4.6453	-13.844	1.2046	-4.1823	5.2449	8.7853	6.1497
	80	84	63.4	33.332	-60.735	8.8875	-33.577	42.822	32.859	-5.4073	-6.1475	-2.7957	-3.5195	16.669	21.516	-12.566	2.3399	11.732	-5.8878	-15.763	2.5789	0.38904	17.705	-5.2803	12.448	11.493	1.8544	5.5691	3.7797
	81	85	49.5	38.605	-39.393	6.8263	28.285	-25.259	12.68	-26.239	-9.1793	-11.395	32.912	29.73	-9.719	11.591	19.623	-12.298	18.469	-21.17	4.3614	-2.9913	5.4764	11.589	7.451	-7.1152	4.0677	-9.7735	-1.8114
	82	86	49.4	23.747	-70.792	10.155	-41.769	-2.216	-6.0423	-5.0773	10.032	-11.896	-3.7566	-14.915	-14.027	3.8536	-9.0273	17.57	19.524	1.8344	23.471	2.508	-5.8552	8.3957	-12.057	9.1564	-11.622	3.6639	-2.4151
	83	87	52.7	57.644	19.444	54.105	16.684	-25.471	-1.8719	7.7761	-7.1684	-6.543	-11.588	7.8909	6.5522	15.442	-13.788	-10.168	6.3824	-23.427	-3.5188	-3.5123	-5.9118	17.296	-13.991	-10.424	5.1051	5.1401	5.7371
	84	88	48.2	26.209	-4.9052	17.685	-43.516	18.845	-20.983	26.273	-6.7372	-15.03	-12.961	15.391	-16.785	-1.4899	5.5687	-0.58009	-3.1106	-0.066789	13.652	-19.388	-8.9159	10.223	-20.493	-5.0475	-17.315	-8.3281	6.0978
	85	90	41.4	91.471	-1.7824	39.984	43.894	54.604	-65.474	4.9459	13.535	12.911	5.7926	-20.417	-16.127	14.484	-5.6655	15.426	9.1471	-9.7995	14.967	-9.5657	8.0378	-13.508	2.0634	3.4283	12.166	-9.9946	6.0221
	86	91	64.2	3.4858	12.051	-4.5189	2.2423	19.71	1.7932	15.236	36.036	-6.74	-12.947	17.701	37.521	14.865	-3.9284	-3.5993	12.588	15.077	11.884	-4.2776	11.128	3.3684	22.292	7.1092	8.0387	-10.729	1.129
	87	94	54.3	-78.093	-32.062	-0.45424	5.9617	13.444	-54.301	39.849	32.646	15.235	-20.421	7.2868	13.2	-2.2145	-21.359	-10.199	14.308	-3.4207	7.0108	-5.7206	3.8084	2.755	-1.7739	18.611	24.562	9.1056	-13.395
	88	95	48.6	-13.061	22.917	-19.623	7.4433	43.15	-11.717	-27.678	0.53393	-31.907	-17.205	33.726	-5.1411	9.2193	16.713	-14.726	-13.309	21.791	5.921	-25.579	-6.8768	-10.302	12.895	-5.5386	13.846	-8.7664	-17.716
	89	96	53.7	-50.342	6.9238	14.302	-16.524	29.803	-38.488	-11.58	9.6159	-2.044	4.3911	-9.7914	-10.396	1.8919	8.5973	-0.29294	-7.9946	-5.6953	3.403	-7.7243	2.9127	-8.2556	-2.7599	0.98905	-14.512	-2.4851	-3.6631
	90	97	57.9	-59.998	-50.235	20.185	-8.9344	50.467	-8.0595	-29.514	9.0419	-11.69	-17.537	9.5926	-17.629	-2.0251	8.0695	-0.1379	6.0023	-3.0593	10.243	10.426	5.7365	-8.7759	-7.1007	-5.5765	-7.6797	10.585	1.7013
	91	98	41.6	-27.909	-37.161	-33.288	22.511	14.56	-64.448	14.054	6.1172	8.9605	-11.64	-6.1185	25.085	27.72	-0.08062	11.115	-15.418	-12.108	-16.298	4.144	-6.2965	-4.6774	-0.69298	3.0187	-10.47	5.4752	7.7118
	92	99	56.6	-43.436	-4.6269	-15.661	-2.1049	-6.6972	8.3108	-42.279	19.752	-34.675	5.4637	14.027	10.478	19.095	-7.0303	18.313	5.4348	-5.6712	2.2419	-15.921	-17.325	-14.681	-17.526	-4.1801	11.946	-21.27	-6.7938
	93	100	58.7	6.9493	-35.529	28.737	-32.723	-12.837	6.2315	-50.241	26.194	-1.0506	-32.066	6.6471	-11.504	20.192	2.1794	-0.54413	20.5	1.98	19.51	18.152	-14.029	-9.8784	13.028	14.87	-1.3313	-5.802	-17.634
	94	101	60	70.105	67.064	78.049	25.34	4.6124	-0.79077	32.377	5.4037	-17.279	-2.9857	-38.017	-9.6742	16.6	12.98	16.24	-9.9224	-9.0155	3.3603	-5.391	14.397	-7.7169	-1.1181	1.8335	3.4395	10.537	-2.9835
	95	102	35.8	-37.964	-91.389	-27.762	4.2538	-40.857	24.092	12.289	-29.122	-14.417	11.118	24.255	-6.0068	-20.516	-24.855	0.35613	-22.371	-17.868	-0.48639	-11.396	7.0834	-11.311	-4.3183	4.8022	-14.15	11.038	0.1318
	96	103	48.9	51.701	34.114	-37.111	25.298	28.374	0.26843	-4.5795	-56.414	-6.4095	-11.577	-23.391	-0.075741	19.515	6.4376	-32.493	18.07	3.9648	7.6073	2.3891	2.8183	-2.2163	1.8245	15.983	-6.1828	8.7534	12.945
	97	105	55.8	12.44	-6.2623	-10.153	2.5139	66.059	-14.658	-8.9489	-26.943	-3.0029	-24.096	-4.6998	-3.0541	5.39	12.05	-11.057	-0.44515	-14.951	-8.9938	-3.6279	-12.765	-11.969	-20.1	-2.0421	18.508	4.7488	18.715
	98	106	54.2	-26.273	-45.878	-15.294	-63.787	1.5614	-0.33327	14.686	-19.991	-9.3178	-28.562	1.2926	37.69	0.040153	-14.353	-3.1154	7.2012	-19.992	-14.66	-5.4139	-14.697	-7.812	16.44	5.5569	1.815	7.5506	9.0734
	99	107	62.5	-5.765	-70.034	-44.981	5.9272	19.46	-27.459	-23.801	-12.672	-25.783	-14.242	14.409	14.635	12.957	1.9931	-0.33532	-21.239	3.6676	-7.7609	0.52521	-0.60759	-0.1951	8.0731	-2.3385	-7.0632	2.1345	-1.3006
	100	108	36.7	-21.829	17.409	-33.316	-5.4882	54.122	20.001	34.092	13.628	-6.1997	29.653	33.084	14.668	1.637	-4.945	14.898	-0.55731	-0.42957	7.5178	5.0192	3.6847	3.273	7.388	-23.556	22.455	9.4314	-4.9524
	101	109	47.4	36.415	52.197	-37.922	13.934	-10.233	-50.592	7.4726	9.9226	36.201	-5.7824	-7.8401	6.0526	-2.1298	11.704	21.014	2.2685	-12.126	-21.929	-4.7837	16.13	10.372	-8.069	0.71521	-11.423	10.656	10.7
	102	110	58.9	41.58	-36.86	-1.3988	5.8371	10.523	-25.081	-32.148	6.9964	29.099	-20.339	3.2197	11.754	0.060969	-8.141	1.8584	-8.5484	8.6994	-6.5183	7.479	-3.6733	0.14171	4.7824	-9.1405	-21.03	-0.97544	-1.3696
	103	111	52.5	11.385	35.822	12.617	7.432	23.161	3.6763	-10.391	-43.695	-4.8296	-17.585	-7.639	-15.568	-19.923	-15.913	1.1341	30.079	-0.81581	-10.274	-9.9207	-5.962	4.8398	-14.365	-15.561	-5.87	4.9471	1.3972
	104	112	67.4	28.591	32.825	-26.323	-27.241	19.856	14.044	24.845	-8.6732	-4.2137	-17.853	11.664	14.207	-10.344	18.339	-8.7352	12.536	12.641	2.7521	8.537	31.614	-13.75	14.057	-3.0544	5.0375	0.091002	-14.534
	105	113	50.9	-43.705	-18.053	50.33	9.9437	31.961	-9.9299	-11.706	-24.992	5.7544	-3.338	16.989	12.168	-24.246	-9.3417	10.981	15.415	2.7916	-7.2864	-18.043	-6.9956	3.7576	13.746	1.1817	-6.9152	8.7561	1.3028
	106	114	45.8	-19.031	41.18	-1.8587	-11.095	-24.691	-12.531	-0.33383	7.086	11.778	14.746	11.846	26.441	-9.2699	32.778	1.6145	31.323	10.415	-1.5336	-11.055	-0.35996	6.9752	-7.3847	-11.633	6.879	7.8619	-10.165
	107	115	53.8	-52.245	8.3848	-28.77	-11.277	-47.474	-9.3848	4.6155	8.6111	2.1705	-30.567	20.418	-8.7257	21.832	17.145	-5.4122	22.306	0.53446	-5.0497	19.719	12.206	1.6927	-6.2855	1.5396	-12.255	7.421	3.1071
	108	116	47.4	21.515	41.583	-41.054	-32.957	-2.1173	59.175	-23.339	22.441	2.3953	-20.178	-11.087	19.726	2.8995	7.0991	1.7596	6.8249	-15.982	-16.57	9.6833	-9.4218	-2.7491	-3.6223	13.119	4.4762	-2.2461	-0.73061
	109	117	49	12.258	40.134	20.177	-65.772	-3.633	44.707	-13.709	7.1924	4.6761	-8.9545	18.365	6.895	-5.1183	25.591	7.7071	10.457	-6.6854	-15.232	10.398	7.6905	2.7698	-0.33294	-18.787	-5.4796	-13.925	-9.307
	110	118	55.9	-38.239	14.024	22.035	-0.17207	41.631	20.133	12.862	-40.573	-27.563	-8.8834	20.027	-19.155	-24.52	30.009	18.966	-25.317	-17.521	-3.1595	13.499	20.598	18.926	-2.2594	-3.0888	-7.1978	-21.89	-6.9026
	111	119	55.8	16.789	-2.9593	-23.862	15.57	5.4381	-19.424	25.651	-6.5275	20.801	3.5476	5.8245	-17.386	-12.95	-6.3212	12.296	0.86891	12.717	-0.2455	3.14	11.247	2.0896	-5.7419	6.3798	4.7013	0.015909	-0.032887
	112	120	47.4	-37.215	-60.976	15.506	-9.5554	-1.6092	24.21	4.0771	9.4475	10.979	-39.42	-8.4759	-7.6287	7.0381	-5.4638	0.21217	10.771	0.13784	-14.757	9.5353	-1.3796	0.29154	13.126	17.368	0.048401	-6.3139	3.3066
	113	121	52.6	96.819	-43.485	-37.425	-21.327	6.0554	15.38	-7.6862	-57.205	-6.541	-6.5361	-34.537	-1.138	2.384	21.765	19.925	22.313	-26.361	4.2327	-30.604	17.874	-13.754	-8.2066	0.57399	-4.2647	-6.4685	-11.217
	114	122	52	43.955	-48.251	0.88781	-45.584	-35.137	14.063	-1.8613	1.7584	-2.6866	-8.6225	-3.7513	12.708	31.563	-7.3981	6.4923	2.6917	-3.3459	14.751	-10.692	-8.6725	16.881	-7.5104	-4.8896	-2.0427	12.672	-2.9885
	115	123	56.8	31.573	55.601	7.9253	-37.621	-2.4271	-56.827	-2.3508	-4.0353	-9.5871	26.339	17.304	-11.737	9.7747	-16.86	19.441	-1.8617	-3.5511	-20.052	-2.3861	2.4563	9.6743	22.038	-1.3307	-2.988	1.4461	5.6843
	116	124	37.9	19.72	78.567	18.522	-72.049	28.812	7.6562	-5.1192	5.579	-7.6562	-15.681	-13.762	-17.754	0.655	3.1694	5.2988	7.6687	20.588	-8.812	22.563	-13.674	12.393	0.64823	-2.3631	-4.6365	3.8444	16.354
	117	125	26.6	-97.347	30.153	15.646	21.246	29.76	18.975	30.583	-27.186	2.661	34.558	12.725	18.706	12.212	-9.0987	15.088	-21.089	27.464	3.1502	3.7194	5.0214	6.5756	9.2186	-2.1586	-8.1723	-1.043	2.7425
	118	128	30.7	-55.82	-19.866	44.286	-24.111	17.347	22.655	-4.1051	-33.554	4.0272	8.1044	-15.64	9.4024	7.0699	-25.779	4.4019	13.209	-3.4635	-17.377	4.7567	11.607	4.6343	10.549	1.4586	-2.6556	-29.901	-1.8917
	119	129	28.8	-13.863	24.331	35.28	13.958	-1.1736	39.597	-3.3673	-38.314	-23.003	10.646	-4.7056	-10.244	12.035	1.675	13.456	3.9869	22.55	-11.098	4.1477	-18.058	11.615	0.40594	-1.7419	-8.6519	-1.5804	4.158
	120	130	24	-48.996	-27.441	-0.52055	14.774	-18.42	-17.524	2.1292	-1.822	4.9951	4.3225	-26.088	-25.22	-10.737	-6.0803	20.776	-4.6894	5.1705	-2.7269	29.27	-0.21305	-1.6328	3.4567	0.7469	-4.7209	-2.8602	6.2064
	121	131	42.9	24.533	18.13	50.202	48.801	33.235	-41.255	-14.73	-0.91575	23.621	-26.873	-9.1779	1.7416	-13.793	-6.2045	14.289	5.543	2.7388	3.1887	1.6709	-16.517	26.777	25.796	-1.9822	-5.5151	4.063	-4.7352
	122	132	35.4	18.29	1.3793	-28.744	-21.655	17.157	19.229	-5.3398	9.6535	45.68	-7.4656	-4.5991	-7.5939	-16.196	13.752	4.4254	-9.0827	-13.167	-18.139	9.1648	-3.223	0.62801	8.4397	-23.188	13.424	-1.665	-5.5793
	123	133	27	53.302	-61.484	-42.235	-11.584	25.055	-20.656	23.538	22.438	8.7504	20.69	5.618	-34.111	-1.1063	4.5463	10.125	-4.6921	0.84869	6.3307	13.254	-15.22	-0.79491	2.1407	3.0859	0.1785	-3.5334	2.2525
	124	134	28.2	24.084	-49.355	-12.84	-12.889	21.97	12.902	78.951	-3.661	-3.217	5.3636	-6.535	-16.128	-5.9722	1.3128	25.964	3.1886	6.9942	5.9896	5.4617	-16.066	-6.2746	1.9501	-1.2178	-0.4542	-5.4357	-24.562
	125	135	41.1	-18.462	-6.5785	-61.779	-11.471	-21.032	15.68	-6.7797	-2.5634	-9.4872	6.9059	-12.326	-21.358	30.083	-5.8922	4.7893	-10.425	4.315	5.1029	0.0755	-8.7867	2.1218	-14.733	-14.157	-9.2692	-3.4383	-16.96
	126	136	24	-16.079	-15.3	-15.648	-33.806	-36.065	-27.659	-24.049	-17.347	42.464	16.715	-26.54	23.591	-1.1729	35.293	17.44	-7.2746	14.66	9.3966	9.0625	2.7508	-0.37635	3.2598	-1.0499	9.2242	-5.1632	3.1325
	127	137	26	-23.78	-45.902	-7.6678	23.983	10.347	26.961	-6.9324	6.1128	8.6693	-14.716	0.12358	-9.2283	14.735	-14.351	9.8587	6.1948	-7.611	-8.4297	24.107	-3.7405	-0.04596	-6.9267	6.6919	0.56376	8.7409	-7.8306
	128	138	39.6	-47.738	20.881	-83.801	19.465	-15.494	6.723	-4.1022	53.234	40.45	-7.8455	6.9501	-17.112	5.6609	-5.0993	19.865	-11.168	3.2817	-4.6384	-14.126	-6.5237	1.5518	-5.3837	17.489	3.4843	27.297	-2.1328
	129	139	38.4	18.013	-42.864	44.233	2.7825	-47.035	58.356	8.366	-9.2524	9.4226	-27.396	-7.6329	-11.606	16.761	22.212	8.7788	-7.6042	-6.5456	-17.595	-6.7784	-4.7029	11.002	-12.159	12.552	-4.175	-6.1743	0.61088
	130	140	25.2	-121.58	-22.807	29.209	27.142	-44.626	-20.893	12.527	-32.486	36.041	32.479	17.001	10.832	44.118	-6.5317	11.443	15.371	17.354	2.7506	-32.135	1.4359	8.889	8.9952	-11.109	-1.0786	-0.89056	-8.9679
	131	141	20.4	-63.253	45.194	2.555	-38.476	-12.893	-33.655	21.832	-26.699	54.402	-11.306	-23.448	-21.903	1.7098	-21.405	-10.96	0.024018	4.0726	-0.41675	5.0226	12.001	7.1158	2.7433	-1.7233	1.8117	-7.5027	3.3962
	132	143	29.6	41.15	15.36	-30.238	-7.4151	-32.947	-9.1735	-14.502	-16.24	0.62903	3.3624	-21.086	2.1368	19.603	-25.399	24.643	-3.7758	-5.976	-1.4706	6.2811	-4.0634	-0.83622	19.165	-12.538	4.8405	0.14387	3.233
	133	144	59.3	25.171	5.9119	-45.665	27.859	43.843	-2.97	-9.0392	-27.748	33.552	-21.677	-6.2859	10.364	-30.853	-37.241	21.238	8.4514	-21.171	10.404	-4.2881	0.33989	-2.4019	-1.8766	-8.3677	-6.3806	0.61883	-3.5375
	134	145	57.1	-34.778	162.51	-40.268	59.564	-48.026	-43.162	-58.601	24.32	9.6179	-17.87	7.2477	12.899	26.64	-11	14.055	10.357	-9.2211	9.1313	10.226	12.062	-16.509	-15.562	-10.586	-9.4824	-7.8056	-6.9516
	135	146	59.3	91.42	-14.568	-6.3319	-31.917	4.6897	29.046	-23.214	-15.19	4.1626	-3.9468	17.42	6.4904	-0.27008	0.44062	9.8776	10.83	2.3031	0.49781	6.0913	17.057	-6.5688	-0.31687	8.0863	2.9855	21.565	-11.385
	136	148	62.8	93.011	15.559	29.36	18.37	-23.577	39.908	7.3461	4.4698	15.132	-54.228	20.395	-25.381	-6.0987	0.15278	14.116	-25.111	6.3735	16.249	-11.607	21.013	4.6348	1.8867	-8.8017	4.1527	14.362	16.216
	137	149	38.6	129.77	22.444	-25.856	81.454	77.718	-12.203	-27.666	-31.128	20.553	-0.085697	44.599	-22.934	4.5349	2.9998	-12.743	15.323	23.703	-15.531	0.98237	-8.1944	-5.5855	-9.8868	0.47325	-2.027	-4.6551	-5.2988
	138	150	58.6	24.464	3.3207	20.637	-16.678	41.705	-20.151	-12.241	-4.1372	3.3905	-32.999	17.752	11.604	-10.328	-17.563	7.9909	4.4233	20.211	7.6702	4.5804	10.763	-10.24	-21.44	1.4007	-12.407	-8.8527	-6.7788
	139	151	34.6	-56.248	60.52	-22.331	-28.459	-21.089	67.501	14.311	-3.9667	18.827	3.3562	-6.9286	16.236	23.435	-18.788	21.71	-0.72137	32.72	-10.974	-6.5187	-0.036016	1.0093	0.57535	-6.9279	-11.578	6.2575	-1.1778
	140	152	46.4	-12.064	-2.5498	-35.061	29.589	-10.917	21.86	16.407	35.156	16.49	-27.06	-0.90766	7.9818	-25.066	3.4776	7.9504	-0.3911	-0.8489	5.818	2.7891	-15.73	26.027	5.2107	0.083056	-0.28017	-11.98	-11.07
	141	153	58.8	10.689	-24.799	62.294	-13.393	30.038	7.9706	-42.583	-5.6442	34.147	30.251	-1.9143	21.964	2.8252	-10.328	3.3682	-20.265	-11.104	-8.7397	-3.634	40.906	16.213	-8.1078	-6.9023	16.622	4.6232	-6.2868
	142	154	60.2	-6.0773	8.344	6.8057	-50.608	-27.027	-10.937	-27.286	-39.981	-28.478	-40.867	9.1144	-39.428	-7.4142	-31.105	-15.316	-13.331	32.825	-4.7382	-2.1095	6.817	1.7904	-14.953	-1.5134	24.086	8.2259	6.1479
	143	155	59.4	25.67	-45.974	-44.467	-14.465	43.036	5.3435	-18.046	-31.715	-14.298	-30.594	21.28	13.195	6.6242	24.474	-3.2139	-8.4263	16.542	18.351	-2.3886	-6.409	8.7376	20.33	2.7844	8.2324	-7.5006	5.9051
	144	156	55.9	11.613	-63.089	-59.173	-37.023	21.847	0.44709	-21.679	-14.07	10.981	-8.1169	-9.3608	7.0872	21.359	12.333	-4.2449	-4.2917	3.8335	-6.3248	-6.2399	19.657	-0.059537	0.44023	-6.9468	-15.004	1.0947	-3.8615
	145	157	47	34.391	-37.246	13.927	9.935	4.8718	-6.8937	-18.852	9.1767	17.356	-21.147	-15.756	-26.14	5.7424	-10.046	9.9814	-4.4436	7.7633	-10.25	6.98	-0.98776	3.0799	3.6494	10.273	11.971	3.6766	-28.867
	146	158	54.8	-18.926	7.7437	-44.849	55.392	57.323	59.302	-11.53	-5.4639	4.3801	-39.613	0.5736	6.9406	-2.136	-0.078712	-9.4926	-21.824	-3.763	10.68	-4.7584	-1.2624	14.977	-2.1146	-3.9363	-9.2488	4.3901	-1.9961
	147	159	41.8	78.255	-7.0273	-7.4168	-45.349	40.724	-4.3518	-15.704	-0.61686	15.286	-0.58685	-14.575	-13.362	17.361	3.3044	2.9291	-11.546	-13.79	-15.323	-11.174	-8.7363	17.845	-6.183	-1.3822	11.49	0.19639	-6.8578
	148	160	60.2	-20.309	-3.8763	-44.194	56.511	-54.891	9.3771	41.295	-8.6388	-38.514	-49.008	17.629	36.784	-19.04	-7.5401	38.097	-1.6932	23.735	-10.506	-7.2727	1.2191	15.192	-18.641	5.0979	27.323	-17.281	13.242
