# Supplementary material for: Facial cues to age perception using three-dimensional analysis
Source: PLoS One. 2019 Feb 13;14(2):e0209639. doi: 10.1371/journal.pone.0209639 (PMC6373935; doi:10.1371/journal.pone.0209639)
Supplement: S3 Dataset — (XLS) [file pone.0209639.s003.xls]

## Sheet: LM46
	S3 Dataset. Classification of aging-types applying aging factors
	No.	Participants' No.	Biological Age	Average	Group No.
	1	1	23	24.9	2
	2	2	26	28.9	2
	3	3	24	29.4	1
	4	5	22	25.7	3
	5	6	53	57.6	1
	6	7	28	30.5	1
	7	8	22	23.1	3
	8	9	28	32.6	4
	9	10	27	24	2
	10	11	25	25.8	1
	11	12	60	62.2	4
	12	13	52	43.7	3
	13	14	23	26.8	2
	14	15	65	58	1
	15	16	26	28	2
	16	17	23	23.2	2
	17	18	20	23.4	4
	18	19	27	24.1	2
	19	20	63	54	2
	20	21	60	60.2	1
	21	22	26	29.7	2
	22	23	21	22.2	2
	23	24	20	26.1	1
	24	25	60	59.6	2
	25	26	26	26.2	1
	26	27	56	58.1	2
	27	28	37	48.7	3
	28	29	40	37.6	3
	29	30	61	61.7	1
	30	31	32	33.4	4
	31	33	61	57	1
	32	34	40	43.6	4
	33	35	24	25.6	2
	34	36	34	34.4	1
	35	37	38	36.6	1
	36	39	44	43.5	1
	37	40	46	50.4	1
	38	41	31	30.7	1
	39	42	32	28.7	2
	40	43	30	33.4	4
	41	44	49	53.9	3
	42	45	41	29.1	4
	43	46	59	62	4
	44	47	59	65.3	4
	45	48	46	46	4
	46	49	68	64	1
	47	50	33	39.7	3
	48	51	66	60.2	4
	49	52	47	45.7	3
	50	53	64	66.6	2
	51	54	42	37.6	1
	52	55	47	46.3	2
	53	56	36	35.7	1
	54	57	56	51.1	4
	55	58	42	48.2	4
	56	59	39	35.5	4
	57	60	43	45.4	2
	58	62	61	56.9	4
	59	63	63	60	1
	60	64	36	27.9	4
	61	65	37	31.7	3
	62	66	35	37.5	1
	63	67	47	49.3	1
	64	68	37	46.6	1
	65	69	33	30.3	1
	66	70	58	55.4	4
	67	71	43	42.9	3
	68	72	31	29.2	2
	69	73	35	40.3	4
	70	74	49	49.2	1
	71	75	62	60.6	1
	72	76	62	56.7	1
	73	77	53	50.7	2
	74	78	36	29.8	4
	75	79	41	44.9	3
	76	80	38	39.6	4
	77	81	34	33.3	2
	78	82	46	42.6	1
	79	83	63	62	3
	80	84	59	63.4	2
	81	85	53	49.5	2
	82	86	50	49.4	4
	83	87	53	52.7	3
	84	88	53	48.2	4
	85	90	44	41.4	2
	86	91	65	64.2	1
	87	94	54	54.3	1
	88	95	51	48.6	4
	89	96	46	53.7	2
	90	97	61	57.9	3
	91	98	51	41.6	1
	92	99	61	56.6	4
	93	100	59	58.7	3
	94	101	60	60	2
	95	102	40	35.8	2
	96	103	51	48.9	3
	97	105	54	55.8	3
	98	106	56	54.2	1
	99	107	65	62.5	4
	100	108	32	36.7	2
	101	109	45	47.4	2
	102	110	52	58.9	3
	103	111	51	52.5	4
	104	112	62	67.4	2
	105	113	49	50.9	1
	106	114	41	45.8	1
	107	115	51	53.8	3
	108	116	50	47.4	3
	109	117	43	49	2
	110	118	54	55.9	4
	111	119	47	55.8	3
	112	120	44	47.4	3
	113	121	56	52.6	2
	114	122	46	52	3
	115	123	59	56.8	2
	116	124	37	37.9	4
	117	125	26	26.6	2
	118	128	30	30.7	2
	119	129	29	28.8	4
	120	130	20	24	3
	121	131	38	42.9	3
	122	132	38	35.4	3
	123	133	31	27	4
	124	134	20	28.2	4
	125	135	39	41.1	4
	126	136	20	24	1
	127	137	25	26	4
	128	138	33	39.6	3
	129	139	35	38.4	3
	130	140	22	25.2	1
	131	141	24	20.4	3
	132	143	29	29.6	1
	133	144	59	59.3	3
	134	145	63	57.1	1
	135	146	65	59.3	2
	136	148	63	62.8	3
	137	149	29	38.6	3
	138	150	62	58.6	2
	139	151	40	34.6	1
	140	152	46	46.4	3
	141	153	62	58.8	2
	142	154	67	60.2	3
	143	155	62	59.4	3
	144	156	61	55.9	2
	145	157	51	47	3
	146	158	55	54.8	3
	147	159	49	41.8	3
	148	160	60	60.2	1
